# Supplementary material for: Genetic and Phenotypic Changes Related to the Development of mec-Independent Oxacillin Non-Susceptibility in ST8 Staphylococcus aureus Recovered after Antibiotic Therapy in a Patient with Bacteremia
Source: Antibiotics (Basel). 2024 Jun 13;13(6):554. doi: 10.3390/antibiotics13060554 (PMC11200602; doi:10.3390/antibiotics13060554)
Supplement: Supplementary file 1 [file antibiotics-13-00554-s001.zip]

Archive with 1 entries (1 files):
- antibiotics-3008417-supplementary.pdf
